# Supplementary material for: Anthelmintic efficacy of Holarrhena pubescens against Raillietina spp. of domestic fowl through ultrastructural, histochemical, biochemical and GLCM analysis
Source: PLoS One. 2023 Sep 14;18(9):e0282033. doi: 10.1371/journal.pone.0282033 (PMC10501554; doi:10.1371/journal.pone.0282033)
Supplement: S1 Table — (XLSX) [file pone.0282033.s001.xlsx]

## Sheet: S1
																		Results of efficacy testing of ethanolic crude extract of Holarrhena pubescens and its fractions against Raillietina spp.
Control	Time of death (hours)		Praziquantel	Time of paralysis (hours)	Time of death (hours)		Ethanolic crude extract	Time of paralysis (hours)	Time of death (hours)		Ethanolic crude extract	Time of paralysis (hours)	Time of death (hours)		Ethanolic crude extract	Time of paralysis (hours)	Time of death (hours)		Ethanolic crude extract	Time of paralysis (hours)	Time of death (hours)		n-Hexane fraction	Time of paralysis (hours)	Time of death (hours)		Chlorofom fraction	Time of paralysis (hours)	Time of death (hours)		Ethyl acetate fraction	Time of paralysis (hours)	Time of death (hours)		n-Butanol fraction	Time of paralysis (hours)	Time of death (hours)
	71.06		0.05mg/ml	0.37	0.97		10mg/ml	0.98	3.9		5mg/ml	1.9	6.25		2mg/ml	5	8.35		1mg/ml	9	12.5		10mg/ml	6.1	20.38		10mg/ml	5.03	19.25		10 mg/ml	0.49	2.52		10 mg/ml	0.52	3.9
	72.05			0.59	0.96			0.98	3.9			1.94	6.2			5.01	8.25			9.02	12			5.98	19.92			5.32	19.41			0.51	2.68			0.61	3.92
	71.5			0.43	0.95			0.98	3.94			2.13	6.51			5.18	8.1			9.3	12.3			5.5	20.23			5.2	19.44			0.66	3.59			1.02	4.52
	70.56			0.52	0.98			0.91	4.7			2.38	6.15			5.28	8.01			9.5	12.51			6.16	20.48			5.01	19.2			0.78	3.55			1.16	4.7
	71.02			0.48	1.02			0.91	4.7			2.11	6.2			5.16	8.36			9.6	12.25			7.5	21.25			5.19	19.4			0.58	2.89			1.41	5.12
	71.02			0.42	1.03			0.95	4.71			2.36	6.25			5.02	8.39			9.5	12.51			6.62	20.54			5.32	19.41			1.04	4.16			0.83	4.2
	70.5			0.49	0.99			1.33	4.4			2.25	6.7			5.12	8.37			10.12	13.02			6.5	20.34			5.3	19.45			0.98	4.04			1.65	5.45
	71.47			0.49	0.98			1.36	4.53			1.78	6.51			5.3	8.4			10.15	13.52			6.16	20.4			5.27	19.51			0.54	2.88			1.89	5.84
	71.45			0.47	1.01			1.36	4.55			1.78	6.6			4.75	8.42			10.11	13.57			5.97	19.81			5.19	19.42			0.81	3.97			1.05	4.66
	71.02			0.45	0.99			1.11	4.58			1.94	6.52			5.15	8.45			9.9	13.01			6.02	19.97			5.31	19.58			0.73	3.78			1.08	4.89
	70.59			0.57	0.98			1.13	4.56			2.13	6.7			5.2	8.47			9.8	13.02			6.15	20.26			5.32	19.63			1.24	4.69			1.94	5.98
	71.32			0.59	1.05			1.15	4.53			2.15	6.9			5.02	8.49			9.5	12.69			6.16	20.2			5.25	19.48			0.68	3.87			1.12	4.96
	71.02			0.53	0.97			1.03	4.1			2.36	6.95			4.83	8.5			11	13.76			6.18	20.26			5.16	19.38			0.41	2.59			0.87	4.11
	70.06			0.49	0.91			1.03	4.51			2.5	6.91			4.7	8.59			10.9	13.7			6.1	20.08			5.45	19.55			1.02	4.09			1.08	4.67
	71.02			0.52	1.01			1.03	4.08			1.98	7.01			5.23	8.52			10.8	13.52			5.9	19.95			5.22	19.46			0.95	3.75			1.34	4.98
	72.5			0.51	1.02			0.91	4.53			1.96	7.05			5.3	8.53			9.5	13			5.96	19.89			5.15	19.33			0.83	3.71			0.95	4.19
	71.52			0.53	1.01			0.91	4.55			2.48	7.25			5.05	8.56			9.6	12.63			6.16	20.23			5.85	19.89			0.89	3.85			0.92	4.15
	71.5			0.49	0.97			0.95	4.55			2.5	7.16			5.25	8.58			9.7	12.64			6.1	20.22			5.92	19.79			0.92	4.11			1.03	4.42
	71.63			0.38	0.98			0.95	4.5			1.9	7.15			5.08	8.57			9.8	12.69			5.98	19.92			6.02	19.85			0.82	3.71			0.81	4.25
	70.5			0.51	1.03			1	4.51			2.25	7			4.75	8.6			9.9	12.5			6.11	20.11			5.55	19.61			1.1	4.21			1.08	4.87
	70.87			0.49	0.97			0.91	4.5			1.78	7.12			5	8.62			10	13.5			7.04	20.95			5.32	19.49			1.04	4.12			1.09	4.72
	70.25			0.58	1.09			0.95	4.48			2.29	7.15			5.08	8.63			10.2	13.63			6.16	20.2			5.17	19.21			1.16	4.23			0.83	4.16
	70.05			0.49	0.97			0.9	4.5			2.36	7.16			5.16	8.64			10.4	13.62			6.03	20.02			5.12	19.17			0.75	3.09			0.61	3.99
	71.92			0.43	0.92			1.18	4.48			2.39	7.2			5.25	8.69			9.6	12.25			5.98	19.82			4.98	19.02			0.83	3.72			0.72	4.02
	71.02			0.46	0.95			1.16	4.6			2.51	7.1			5.1	8.61			9.7	12.53			6.15	20.15			5.08	19.1			0.89	3.89			1.02	4.77
	71.02			0.48	0.96			1.16	4.62			2.06	7.25			5.21	8.65			9.8	12.24			6.18	20.22			4.95	18.97			0.79	3.72			1.08	4.87
	71.21			0.47	0.95			0.91	4.6			1.99	7.24			5.15	8.68			9.9	12.72			5.5	19.81			5.29	19.47			1.25	4.35			1.39	5.02
	70.5			0.49	0.97			0.91	4.31			2.1	7.21			5.07	8.7			9.2	12.75			6.1	20.32			5.17	19.32			0.7	3.69			1.15	4.95
	70.56			0.42	0.89			0.93	4.33			2.02	7.2			5.09	8.56			9.3	12.56			6.17	20.25			6.05	20.06			1.14	4.54			1.11	4.91
	71.02			0.41	0.88			0.95	4.35			1.85	7.15			5.22	8.62			9.4	12.62			6.19	20.28			5.11	19.01			0.79	3.69			1.34	5.14
	71.01			0.48	0.98			0.96	4.51			1.98	7.19			5.12	8.69			9.9	12.68			6.2	20.85			5.32	19.4			0.62	3.65			1.05	4.58
	71.02
	69.5			0.49	0.97			0.96	4.53			1.86	7.25			5.13	8.75			9.8	12.64			6.16	20.21			5.84	19.82			0.86	3.79			1.42	5.16
	71.02			0.54	1.05			0.96	4.53			1.76	7.2			5.15	8.72			9.7	12.69			6.16	20.19			5.29	19.5			0.69	3.7			0.53	3.89
Mean	71.0082			0.486667	0.980606			1.02424	4.44455			2.11303	6.89061			5.09424	8.51727			9.80606	12.8415			6.16152	20.2336			5.32485	19.4418			0.83303	3.72182			1.08182	4.66545
SD	0.599553			0.0547532	0.0446472			0.132185	0.216558			0.234863	0.364932			0.151318	0.16851			0.471882	0.486049			0.351026	0.313522			0.288414	0.251377			0.212852	0.523349			0.333652	0.526579
