# Supplementary material for: Anthelmintic efficacy of Holarrhena pubescens against Raillietina spp. of domestic fowl through ultrastructural, histochemical, biochemical and GLCM analysis
Source: PLoS One. 2023 Sep 14;18(9):e0282033. doi: 10.1371/journal.pone.0282033 (PMC10501554; doi:10.1371/journal.pone.0282033)
Supplement: S3 Table — (XLSX) [file pone.0282033.s003.xlsx]

## Sheet: 5'-Nu
5'NU	C	PZ	ECE	EAF	Data for biochemical analysis of enzyme activity- 5' Nucleotidase			C	PZ	ECE	EAF
Total Activity	755	172.5	220	180.5			Specific Activity	157.29	35.93	45.833	30.72
	797.5	262.5	307.5	235				176.145	44.68	54.062	32.958
	797.5	257.5	305	230				146.145	43.64	63.541	37.916
	756.5	253.5	308.5	210.5				150.29	49.68	42.541	38.958
	760	240.5	290.5	199.5				159.29	45.5	60.564	45.359
	778.5	233.5	250.5	201.5				160.29	50.52	55.521	35.76
	729.5	230.25	310.5	190.25				195.14	48.25	49.582	29.564			Total Activity 5ˈNu (µM)	Specific Activity 5ˈNu (µM)
	762.5	265.5	312.5	220.5				178.29	49.93	68.215	25.215		C	771.15	159.93
	789.5	253.5	290.5	205.5				136.29	45.93	52.361	38.256		PZ	234.98	45.37
	785	180.5	280.5	150.5				140.14	39.68	55.596	40.2653		ECE	287.6	54.78
Mean	771.15	234.975	287.6	202.375			Mean	159.931	45.374	54.7816	35.4971		EAF	202.38	35.5
SD	22.0618	33.0131	30.356	24.8493			SD	18.5014	4.70786	7.85389	5.92259
Ttest(TA)		1.81951e-12	6.71855e-12	1.20083e-13			Ttest(SA)		3.13731e-09	1.82678e-08	1.71485e-08
		536.175	483.55	568.775					114.557	105.149	124.434
Percentage change		69.5293	62.7051	73.7567			Percentage change		71.629	65.7467	77.8047
					5'Nu- 5ˈ Nucleotidase
					C- Control
					PZ- Praziquantel
					ECE-Ethanol Crude Extract
					EAF- Ethyl Acetate Fraction
					TA- Total activity
					SA- Specific activity

## Sheet: ATPase
ATPase	Control	PZ	ECE	EAF	Biochemical Analysis Data of ATPase		Control	PZ	ECE	EAF
Total Activity	239.5	147.5	142.5	94		Specific Activity	49.89	30.72	29.68	19.58
	244.5	150	130	89.5			50.93	31.25	30	17.645
	232.5	145.75	156.5	66.5			40.1	27.864	26.77	13.854
	238.2	149.6	146.8	92.6			42.36	31.12	20.96	14.535
	241.6	145.5	165.5	89			45.93	25.25	24.015	19.263
	280.5	188.5	163.5	91.5			49.69	30.36	28.264	15.595
	239.8	155.8	145.5	96.5			43.59	28.12	27.1542	17.48			Total Activity ATPase (µM)	Specific Activity ATPase (µM)
	241.6	152	160.5	94.8			41.36	27.56	26.585	16.566		C	244.277	45.788
	240.3	148.5	141.5	91.5			48.25	26.72	28.152	17.25		PZ	153.683	28.773
MEAN	244.278	153.683	150.256	89.5444		MEAN	45.7889	28.7738	26.8422	16.8631		ECE	150.255	26.842
SD	13.9678	13.4386	11.9027	8.97345		SD	4.07916	2.15939	2.83998	1.95108		EAF	89.544	16.863
TTEST (TA)		7.76834e-13	3.2971e-08	5.18849e-10		TTEST (TA)		5.20231e-07	5.45771e-08	2.72459e-09
		90.5944	94.0222	154.733				17.0151	18.9466	28.9258
Percentage change		37.0866	38.4899	63.3432		Percentage change		37.1599	41.3783	63.172
					ATPase- Adenosine triphosphatase
					C- Control
					PZ- Praziquantel
					ECE-Ethanol Crude Extract
					EAF- Ethyl Acetate Fraction
					TA- Total activity
					SA- Specific activity
