# Supplementary material for: Anthelmintic efficacy of Holarrhena pubescens against Raillietina spp. of domestic fowl through ultrastructural, histochemical, biochemical and GLCM analysis
Source: PLoS One. 2023 Sep 14;18(9):e0282033. doi: 10.1371/journal.pone.0282033 (PMC10501554; doi:10.1371/journal.pone.0282033)
Supplement: S4 Table — (ZIP) [file pone.0282033.s004.zip]

Archive with 2 entries (2 files):
- S4_Table and S8_Fig..xlsx
- S4_ Table and S8_Fig. (2).xlsx
