# Supplementary material for: Anthelmintic efficacy of Holarrhena pubescens against Raillietina spp. of domestic fowl through ultrastructural, histochemical, biochemical and GLCM analysis
Source: PLoS One. 2023 Sep 14;18(9):e0282033. doi: 10.1371/journal.pone.0282033 (PMC10501554; doi:10.1371/journal.pone.0282033)
Supplement: S4 Table — (ZIP) [file pone.0282033.s004.zip › S4_Table and S8_Fig..xlsx]

## Sheet: Plate 1 - Sheet1
Software Version	3.10.06
Experiment File Path:	C:\Users\ROCHITA SAHA\Desktop\ATPase\STD2 6.09.21.xpt
Protocol File Path:
Plate Number	Plate 1
Date	2021-09-06
Time	13:54:08
Reader Type:	Synergy LX
Reader Serial Number:	201016F
Reading Type	Reader
Procedure Details
Plate Type	96 WELL PLATE
Well Selection	Runtime
Eject plate on completion
Read	Absorbance Endpoint
	Full Plate
	Wavelengths: 700
	Read Speed: Normal, Delay: 100 msec, Measurements/Data Point: 8
Results
Actual Temperature:	0
		1	2	3	4	5	6	7	8	9	10	11	12
	A	0.066	0.192	0.286	0.475	0.679	0.874	1.118	1.373	1.537	1.716	1.953	2.04	700
	B	0.072	0.176	0.281	0.488	0.682	0.911	1.094	1.304	1.528	1.73	1.922	2.018	700
	C	0.07	0.179	0.291	0.534	0.68	0.887	1.086	1.346	1.529	1.723	1.945	2.041	700
	D	0.073	0.18	0.282	0.466	0.676	0.898	1.099	1.289	1.549	1.728	1.926	2.103	700
	E	0.07	0.174	0.284	0.484	0.676	0.886	1.102	1.32	1.522	1.749	1.944	2.141	700
	F	0.095	0.214	0.3	0.502	0.725	0.917	1.157	1.362	1.588	1.788	2.043	2.154	700
	G													700
	H													700
		0.0743333	0.185833	0.287333	0.4915	0.686333	0.8955	1.10933	1.33233	1.54217	1.739	1.9555	2.08283
	Conc	0	10	10	20	30	40	50	60	70	80	90	100
		3.33333e-07	0.1115	0.213	0.417167	0.612	0.821167	1.035	1.258	1.46783	1.66467	1.88117	2.0085
										NU									ATP										NU
										RS 14.9.21		OD	Concentration	Corrected Conc.	Weight	Total Activity	Specific Activity		RS(2nd)7.09.21		OD	Concentration	Corrected	Weight	Total Activity	Specific Activity			RS 14.9.21		OD	Concentration	Corrected Conc.	Weight	Total Activity	Specific Activity
											Blank	0.173	8.35	0	0.02					Blank	0.1382	6.61	0	0.02	0	0				Blank	0.173	8.35	0	0.02
											Control	0.475	23.45	15.1	0.02	755	157.292	31.4583		Control	0.234	11.4	4.79	0.02	239.5	49.8958				Control	0.475	23.45	15.1	0.02	755	157.292
											PZ	0.242	11.8	3.45	0.02	172.5	35.9375			PZ	0.1972	9.56	2.95	0.02	147.5	30.7292				PZ	0.242	11.8	3.45	0.02	172.5	35.9375
											RS	0.261	12.75	4.4	0.02	220	45.8333			RS	0.1952	9.46	2.85	0.02	142.5	29.6875				RS	0.261	12.75	4.4	0.02	220	45.8333
											RF	0.232	11.3	2.95	0.02	147.5	30.7292			RF	0.1758	8.49	1.88	0.02	94	19.5833				RF	0.232	11.3	2.95	0.02	147.5	30.7292
										ATP							0		RS3(2nd)7.09.21	Blank	0.1398	6.69	0		0	0			RS(2) 14.9.21	Control	0.137	6.55	0			0
										MG3(2nd)	Blank	0.157	7.55	0	0.02	0	0			Control	0.2376	11.58	4.89		244.5	50.9375				Blank	0.456	22.5	15.95	0.02	797.5	166.146
											Control	0.2458	11.99	4.44	0.02	222	46.25			PZ	0.1998	9.69	3		150	31.25				PZ	0.242	11.8	5.25	0.02	262.5	54.6875
											PZ	0.2146	10.43	2.88	0.02	144	30			RS	0.1974	9.57	2.88		144	30				RS	0.26	12.7	6.15	0.02	307.5	64.0625
											MG	0.2092	10.16	2.61	0.02	130.5	27.1875			RF	0.1756	8.48	1.79		89.5	18.6458				RF	0.231	11.25	4.7	0.02	235	48.9583
											MF	0.1936	9.38	1.83	0.02	91.5	19.0625		RS 9.9.21	Blank	0.136	6.5	0		0	0			RS(4) 14.9.21	Control	0.138	6.6	0		0	0
																				Control	0.213	10.35	3.85		192.5	40.1042				Blank	0.457	22.55	15.95	0.02	797.5	166.146
																				PZ	0.1703	8.215	1.715		85.75	17.8646				PZ	0.241	11.75	5.15	0.02	257.5	53.6458
																				RS	0.1586	7.63	1.13		56.5	11.7708				RS	0.26	12.7	6.1	0.02	305	63.5417
																				RF	0.1626	7.83	1.33		66.5	13.8542				RF	0.23	11.2	4.6	0.02	230	47.9167

## Sheet: Sheet2
5'NU	C	PZ	ECE	EF	Biochemical Analysis Data of 5' NU			C	PZ	ECE	EF
Total Activity	755	172.5	220	180.5			Specific Activity	157.29	35.93	45.833	30.72
	797.5	262.5	307.5	235				176.145	44.68	54.062	32.958
	797.5	257.5	305	230				146.145	43.64	63.541	37.916
	756.5	253.5	308.5	210.5				150.29	49.68	42.541	38.958
	760	240.5	290.5	199.5				159.29	45.5	60.564	45.359
	778.5	233.5	250.5	201.5				160.29	50.52	55.521	35.76
	729.5	230.25	310.5	190.25				195.14	48.25	49.582	29.564			Total Activity 5ˈNu (µM)	Specific Activity 5ˈNu (µM)
	762.5	265.5	312.5	220.5				178.29	49.93	68.215	25.215		C	771.15	159.93
	789.5	253.5	290.5	205.5				136.29	45.93	52.361	38.256		PZ	234.98	45.37
	785	180.5	280.5	150.5				140.14	39.68	55.596	40.2653		ECE	287.6	54.78
Mean	771.15	234.975	287.6	202.375				159.931	45.374	54.7816	35.4971		EAF	202.38	35.5
SD	22.0618	33.0131	30.356	24.8493				18.5014	4.70786	7.85389	5.92259
Ttest(TA)		1.81951e-12	6.71855e-12	1.20083e-13					3.13731e-09	1.82678e-08	1.71485e-08
		536.175	483.55	568.775					114.557	105.149	124.434
Percentage		69.5293	62.7051	73.7567					71.629	65.7467	77.8047
					5'Nu- 5ˈ Nucleotidase
					C- Control
					PZ- Praziquantel
					ECE-Ethanol Crude Extract
					EF- Ethyl Acetate Fraction

## Sheet: Sheet1
ATPase	Control	PZ	ECE	EF	Biochemical Analysis Data of ATPase		Control	PZ	ECE	EF
Total Activity	239.5	147.5	142.5	94		Specific Activity	49.89	30.72	29.68	19.58
	244.5	150	130	89.5			50.93	31.25	30	17.645
	232.5	145.75	156.5	66.5			40.1	27.864	26.77	13.854
	238.2	149.6	146.8	92.6			42.36	31.12	20.96	14.535
	241.6	145.5	165.5	89			45.93	25.25	24.015	19.263
	280.5	188.5	163.5	91.5			49.69	30.36	28.264	15.595
	239.8	155.8	145.5	96.5			43.59	28.12	27.1542	17.48			Total Activity ATPase (µM)	Specific Activity ATPase (µM)
	241.6	152	160.5	94.8			41.36	27.56	26.585	16.566		C	244.277	45.788
	240.3	148.5	141.5	91.5			48.25	26.72	28.152	17.25		PZ	153.683	28.773
MEAN	244.278	153.683	150.256	89.5444			45.7889	28.7738	26.8422	16.8631		ECE	150.255	26.842
SD	13.9678	13.4386	11.9027	8.97345			4.07916	2.15939	2.83998	1.95108		EAF	89.544	16.863
TTEST		7.76834e-13	3.2971e-08	5.18849e-10				5.20231e-07	5.45771e-08	2.72459e-09
		90.5944	94.0222	154.733				17.0151	18.9466	28.9258
Percentage		37.0866	38.4899	63.3432				37.1599	41.3783	63.172
					ATPase- Adenosine triphosphatase
					C- Control
					PZ- Praziquantel
					ECE-Ethanol Crude Extract
					EF- Ethyl Acetate Fraction
