# Supplementary material for: Anthelmintic efficacy of Holarrhena pubescens against Raillietina spp. of domestic fowl through ultrastructural, histochemical, biochemical and GLCM analysis
Source: PLoS One. 2023 Sep 14;18(9):e0282033. doi: 10.1371/journal.pone.0282033 (PMC10501554; doi:10.1371/journal.pone.0282033)
Supplement: S4 Table — (ZIP) [file pone.0282033.s004.zip › S4_ Table and S8_Fig. (2).xlsx]

## Sheet: Plate 1 - Sheet1
Software Version	3.10.06
Experiment File Path:	C:\Users\Public\Documents\Experiments\STD acid Rachita 25.08.21.xpt
Protocol File Path:
Plate Number	Plate 1
Date	2021-08-25
Time	19:23:58
Reader Type:	Synergy LX
Reader Serial Number:	201016F
Reading Type	Reader
Procedure Details
Plate Type	96 WELL PLATE
Well Selection	Runtime
Eject plate on completion
Read	Absorbance Endpoint
	Full Plate
	Wavelengths: 410
	Read Speed: Normal, Delay: 100 msec, Measurements/Data Point: 8
Results
Actual Temperature:	0
		1	2	3	4	5	6	7	8	9	10	11	12
	A	0.064	0.158	0.235	0.329	0.424	0.517	0.603	0.695	0.789	0.891	0.988		410
	B	0.066	0.156	0.243	0.327	0.421	0.518	0.61	0.699	0.789	0.905	0.983		410
	C	0.062	0.158	0.244	0.34	0.423	0.522	0.604	0.708	0.777	0.887	0.951		410
	D	0.06	0.153	0.24	0.335	0.426	0.517	0.598	0.682	0.812	0.892	0.99		410
	E	0.062	0.153	0.243	0.333	0.42	0.512	0.607	0.696	0.81	0.906	0.977		410
	F													410
	G													410
	H													410
		0.0648	0.1556	0.241	0.3328	0.4228	0.5172	0.6044	0.696	0.7954	0.8962	0.9778
		0	0.02	0.04	0.06	0.08	0.1	0.12	0.14	0.16	0.18	0.2
		0	0.0908	0.1762	0.268	0.358	0.4524	0.5396	0.6312	0.7306	0.8314	0.913
		Conc.	Edited OD										AcPase		OD	Conc		Corrected Conc	mM/hr		Total Activity	Specific Acitivity		AlkPase		OD	Conc.		Corrected	mM/hr	weight	Total Activity	Specific Activity
		0	0										RS 26.08.21	Blank	0.0644	0.0135975	0.013597	-3e-06		0.02				RS (31.08.21)	Blank	0.0914	0.0196758	0.0196758	-2.41783e-05		0.02
		0.02	0.0908											Control	0.8388	0.187933	0.187933	0.174333	0.348666	0.02	17.4333	7.26387			Control	1.2904	0.289599	0.289599	0.269899	0.539799	0.02	26.9899	11.2458
		0.04	0.176											PZ	0.6808	0.152364	0.152364	0.138764	0.277528	0.02	13.8764	5.78183			PZ	0.8582	0.192301	0.192301	0.172601	0.345202	0.02	17.2601	7.1917
		0.06	0.27											RS	0.4446	0.0991896	0.0991	0.0855	0.171	0.02	8.55	3.5625			RS	1.1214	0.251553	0.251553	0.231853	0.463707	0.02	23.1853	9.66056
		0.08	0.36											RF	0.6396	0.143089	0.143089	0.129489	0.258978	0.02	12.9489	5.39537			RF	1.3302	0.298559	0.298559	0.278859	0.557718	0.02	27.8859	11.6191
		0.1	0.454										RS(2) 26.08.21	Blank	0.0654	0.0138226	0.013823	2.3e-05	4.6e-05	0.02				RS 27.08.21	Blank	0.0804	0.0171995	0.0171995	-5.40297e-07			0	0
		0.12	0.541											Control	0.8356	0.187213	0.187213	0.173413	0.346826	0.02	17.3413	7.22554			Control	1.4628	0.328411	0.328411	0.311211	0.622421	0.02	31.1211	12.9671
		0.14	0.6332											PZ	0.625	0.139802	0.139802	0.126002	0.252004	0.02	12.6002	5.25008			PZ	0.6688	0.149662	0.149662	0.132462	0.264925	0.02	13.2462	5.51926
		0.16	0.7326											RS	0.4276	0.0953624	0.095362	0.081562	0.163124	0.02	8.1562	3.39842			RS	1.0484	0.235119	0.235119	0.217919	0.435839	0.02	21.7919	9.07997
		0.18	0.8125											RF	0.6328	0.141558	0.141558	0.127758	0.255516	0.02	12.7758	5.32325			RF	0.8532	0.191175	0.191175	0.173975	0.34795	0.02	17.3975	7.24896
		0.2	0.862										Rachita 25.08.21	Blank	0.067	0.0141828	0.014183	-1.7e-05	-3.4e-05	0.02				RS 1.09.21	Blank	0.0692	0.0146781	0.0146781	-2.19271e-05		0.02	0	0
														Control	0.4266	0.0951373	0.095137	0.080937	0.161874	0.02	8.0937	3.37237			Control	0.5528	0.123548	0.123548	0.108848	0.217696	0.02	10.8848	4.53533
														PZ	0.3906	0.0870329	0.087033	0.072833	0.145666	0.02	7.2833	3.03471			PZ	0.3324	0.0739307	0.0739307	0.0592307	0.118461	0.02	5.92307	2.46794
														RS	0.3996	0.089059	0.089059	0.074859	0.149718	0.02	7.4859	3.11912			RS	0.4186	0.0933363	0.0933363	0.0786363	0.157273	0.02	7.86363	3.27651
														RF	0.2862	0.0635299	0.06353	0.04933	0.09866	0.02	4.933	2.05542			RF	0.4144	0.0923908	0.0923908	0.0776908	0.155382	0.02	7.76908	3.23712
													RS(3) 26.08.21	Blank	0.0652	0.0137776	0.0137776	-2.24223e-05	-4.48447e-05	0.02				RS 2.5..27.08.21	Blank	0.067	0.0141828	0.0141828	-1.71995e-05		0.02	0	0
														Control	0.8386	0.187888	0.187888	0.174088	0.348177	0.02	17.4088	7.25368			Control	0.9466	0.212202	0.212202	0.198002	0.396003	0.02	19.8002	8.25007
														PZ	0.622	0.139127	0.139127	0.125327	0.250653	0.02	12.5327	5.22194			PZ	0.5112	0.114183	0.114183	0.0999828	0.199966	0.02	9.99828	4.16595
														RS	0.4306	0.0960378	0.0960378	0.0822378	0.164476	0.02	8.22378	3.42658			RS	0.83	0.185952	0.185952	0.171752	0.343505	0.02	17.1752	7.15634
														RF	0.6356	0.142188	0.142188	0.128388	0.256776	0.02	12.8388	5.34951			RF	0.7448	0.166772	0.166772	0.152572	0.305143	0.02	15.2572	6.35716
													Acpase 20.08.21	Blank	0.0838333	0.0179724	0.0179724	-2.76152e-05	-5.52304e-05	0.02				RS(2) 2.5..27.08.21	Blank	0.0668	0.0141378	0.0141378	3.77758e-05		0.02		0
														Control	1.54583	0.347103	0.347103	0.329103	0.658207	0.02	32.9103	13.7126			Control	0.944	0.211616	0.211616	0.197516	0.395033	0.02	19.7516	8.22985
														PZ	0.673667	0.150758	0.150758	0.132758	0.265516	0.02	13.2758	5.53158			PZ	0.5092	0.113733	0.113733	0.0996326	0.199265	0.02	9.96326	4.15136
														RS	1.3615	0.305606	0.305606	0.287606	0.575211	0.02	28.7606	11.9836			RS	0.8138	0.182305	0.182305	0.168205	0.336411	0.02	16.8205	7.00855
														RF	1.173	0.26317	0.26317	0.24517	0.490339	0.02	24.517	10.2154			RF	0.7448	0.166772	0.166772	0.152672	0.305343	0.02	15.2672	6.36132
													Rachita acid 20.08.21(Backup)	Blank	0.0793333	0.0169593	0.0169593	-4.06724e-05	-8.13447e-05	0.02				RS(3)2.5.27.08.21	Blank	0.0864	0.0185502	0.0185502	-4.97974e-05		0.02	0	0
														Control	1.164	0.261144	0.261144	0.244144	0.488287	0.02	24.4144	10.1727			Control	0.944	0.211616	0.211616	0.193016	0.386033	0.02	19.3016	8.04235
														PZ	0.589	0.131697	0.131697	0.114697	0.229395	0.02	11.4697	4.77906			PZ	0.5094	0.113778	0.113778	0.0951776	0.190355	0.02	9.51776	3.96573
														RS	1.24567	0.279529	0.279529	0.262529	0.525057	0.02	26.2529	10.9387			RS	0.7432	0.166412	0.166412	0.147812	0.295623	0.02	14.7812	6.15881
														RF	0.951	0.213192	0.213192	0.196192	0.392385	0.02	19.6192	8.17468			RF	0.8122	0.181945	0.181945	0.163345	0.32669	0.02	16.3345	6.80604
																								RS(2) 31.08.21	Blank	0.0744	0.0158487	0.0158487	4.87168e-05		0.02	0	0
																									Control	1.3308	0.298694	0.298694	0.282894	0.565789	0.02	28.2894	11.7873
																									PZ	0.8586	0.192391	0.192391	0.176591	0.353182	0.02	17.6591	7.35795
																									RS	1.1246	0.252274	0.252274	0.236474	0.472948	0.02	23.6474	9.85307
																									RF	1.2908	0.289689	0.289689	0.273889	0.547779	0.02	27.3889	11.4121

## Sheet: Sheet1
AcPase					Biochemical Ananlysis Data of Acid Phosphatase
	C	PZ	ECE	EAF			C	PZ	ECE	EAF
Total Activity	21.433	13.876	12.948	8.55		Specific Activity	7.26387	4.7818	5.3953	3.5625
	20.341	12.6	12.775	8.156			8.22554	4.25008	5.3232	3.3984
	21.093	11.283	12.485	7.933			10.3724	4.0347	5.1191	3.0554
	19.408	12.532	12.838	8.223			9.25368	4.22194	5.34951	4.42658
	18.91	13.275	11.76	7.516			8.71264	5.53158	5.98357	3.21541			Total Activity AcPase (µM)	Specific Activity AcPase (µM)
	24.414	11.469	11.252	9.619			9.17265	4.77906	6.9387	3.01255		C	21.7092	9.0683
	21.305	10.545	12.251	8.16			9.215	5.2164	5.1144	3.1245		PZ	11.8371	4.5035
	22.524	12.564	13.245	8.69			10.0025	4.2147	6.2154	4.1545		ECE	12.2822	5.4677
	25.124	9.215	11.254	6.25			9.2145	3.2564	5.11456	4.22335		EAF	8.3311	3.5762
	22.54	11.012	12.014	10.214			9.251	4.74851	4.1236	3.5894
MEAN	21.7092	11.8371	12.2822	8.3311		MEAN	9.06838	4.50352	5.46773	3.57626
SD	1.9987	1.39388	0.701369	1.08557		SD	0.868431	0.648119	0.76061	0.519774
Ttest(TA)		0.000784248	0.00387331	0.000341042		Ttest(SA)		0.000444759	0.00109502	0.000175894
		9.8721	9.427	13.3781				4.56486	3.60064	5.49212
Percentage		45.4743	43.424	61.6241		Percentage		50.3382	39.7055	60.5634
					AcPase- Acid Phosphatase
					C- Control
					PZ- Praziquantel
					ECE- Ethanol Crude Extract
					EF- Ethyl Acetate Fraction
					TA- Total Activity
					SA- Specific Activity

## Sheet: Sheet2
AlkPase					Biochemical Analysis Data of Alkaline Phosphatase
	C	PZ	ECE	EF			C	PZ	ECE	EF
Total Activity	28.9899	16.2601	24.1853	20.8859		Specific Activity	11.2458	5.1917	8.61913	6.66056
	31.1211	13.2462	21.7919	19.3975			11.0671	5.51926	7.07997	7.24896
	30.2894	12.6591	23.6474	18.3889			11.5353	5.46794	8.27651	7.23712
	30.3016	14.5178	20.7812	17.3345			11.2501	6.16595	7.15634	6.35716
	30.7516	13.9633	21.8205	16.2672			12.2298	4.15136	7.00855	6.36132			Total Activity AlkPase (µM)	Specific Activity AlkPase (µM)
	30.8002	14.9983	19.1752	20.2572			14.0423	6.15136	9.15881	6.80604		C	30.086	11.744
	25.8848	13.9231	18.8636	15.7691			13.7873	4.35795	7.85307	9.41206		PZ	13.971	5.3958
	30.584	15.2547	21.0123	17.0214			11.0254	5.0012	8.0123	7.12542		ECE	21.354	8.213
	31.5896	13.3354	22.1452	15.2565			11.0254	6.2103	9.99874	6.54876		EAF	17.679	7.0771
	30.5479	11.5546	20.1234	16.2146			10.2334	5.7412	8.96325	7.01456
Mean	30.086	13.9712	21.3546	17.6793			11.7442	5.39582	8.21267	7.0772
SD	1.62228	1.36356	1.73909	1.96055			1.2473	0.729558	0.990852	0.886327
Ttest(TA)		1.18271e-07	1.18271e-07	2.95022e-08		Ttest(SA)		2.69578e-07	3.50668e-05	2.06411e-07
		16.1148	8.73141	12.4067				6.34838	3.53154	4.66701
Percentage		53.5623	29.0215	41.2376		Percentage		54.0555	65.4495	39.7388
					AlkPase- Alkaline Phosphatase
					C- Control
					PZ- Praiquantel
					ECE- Ethanol Crude Extract
					EF- Ethyl Acetate Fraction
					TA- Total Activity
					SA- Specific Activity
